# Supplementary material for: Dental prosthesis use and subsequent functional capacity decline among older adults: a three-year cohort study based on self-reported measures from the JAGES
Source: Front Oral Health. 2026 May 7;7:1784871. doi: 10.3389/froh.2026.1784871 (PMC13190564; doi:10.3389/froh.2026.1784871)
Supplement: Supplementary file 2 [file Table1.xlsx]

## Sheet: Table 1
Table 1. Baseline characteristics of participants after multiple imputations (n = 22,632)
Variables		All participants (n = 22,632)		No dental prostheses use (n = 2,566)		Dental prostheses use (n = 20,066)
		n	%	n	%	n	%
Number of teeth, teeth
	Edentulous	3425.75	15.1	186.2	7.3	3239.55	16.1
	1–9	7484.85	33.1	491.45	19.2	6993.4	34.9
	10–19	11721.4	51.8	1888.4	73.6	9833	49
Sex
	Male	11644	51.4	1558.35	60.7	10085.6	50.3
	Female	10988	48.6	1007.7	39.3	9980.3	49.7
Age, years
	65–69	6173	27.3	1039	40.5	5134	25.6
	70–74	6692	29.6	783.5	30.5	5908.5	29.4
	75–79	5730	25.3	489.8	19.1	5240.2	26.1
	80–84	2961	13.1	188	7.3	2773	13.8
	≥85	1076	4.8	65.75	2.6	1010.25	5
Marital Status
	Without a spouse	5895.4	26	694.95	27.1	5200.45	25.9
	With a spouse	16736.6	74	1871.1	72.9	14865.5	74.1
Years of education, years
	<9	7129.5	31.5	801.9	31.3	6327.6	31.5
	10–12	9801.05	43.3	1074.35	41.9	8726.7	43.5
	≥13	5701.45	25.2	689.8	26.9	5011.65	25
Equivalent income, million, JPY
	<1.00	2842	12.6	370.25	14.4	2471.75	12.3
	1.00–1.99	8684.15	38.4	1021.9	39.8	7662.25	38.2
	2.00–2.99	5480.9	24.2	598.5	23.3	4882.4	24.3
	3.00–3.99	3288.2	14.5	337.75	13.2	2950.45	14.7
	≥4.00	2336.75	10.3	237.65	9.3	2099.1	10.5
Smoking Status
	Current Smoker	3133.45	13.8	507.85	19.8	2625.6	13.1
	Former Smoker	7464.15	33	791.4	30.8	6672.75	33.2541
	Never Smoker	12034.4	53.2	1266.8	49.4	10767.6	53.6611
Alcohol consumption
	Current Drinker	9226	40.8	1149.85	44.8	8076.15	40.248
	Former Drinker	2455.65	10.9	298.7	11.6	2156.95	10.7493
	Never Drinker	10950.4	48.4	1117.5	43.5	9832.85	49.0027
Diabetes mellitus
	No	19388.5	85.7	2172.45	84.7	17216.1	85.7976
	Yes	3243.45	14.3	393.6	15.3	2849.85	14.2024
Hypertension
	No	12308.5	54.4	1429.35	55.7	10879.1	54.217
	Yes	10323.5	45.6	1136.7	44.3	9186.8	45.783
Stroke
	No	22025.7	97.3	2476.35	96.5	19549.3	97.4252
	Yes	606.35	2.7	89.7	3.5	516.65	2.57476
Values are the average of 20 imputed datasets.

## Sheet: Table 2
Table 2: Descriptive statistics for dental prostheses use and TMIG-IC scores in 2016 and 2019 (n = 22,632)
Variables	All participants (n = 22,632)	No dental prostheses use (n = 2,566)	Dental prostheses use (n = 20,066)
	Mean ± SD	Mean ± SD	Mean ± SD
Total
2016	11.7 ± 1.6	11.4 ± 1.8	11.7 ± 1.5
2019	11.4 ± 1.9	11.1 ± 2.0	11.4 ± 1.8
IADL
2016	4.9 ± 0.4	4.9 ± 0.5	4.9 ± 0.4
2019	4.8 ± 0.6	4.8 ± 0.7	4.8 ± 0.6
Intellectual activity
2016	3.6 ± 0.7	3.5 ± 0.8	3.6 ± 0.7
2019	3.5 ± 0.8	3.4 ± 0.9	3.5 ± 0.8
Social role
2016	3.2 ± 1.0	3.0 ± 1.1	3.2 ± 1.0
2019	3.1 ± 1.1	2.9 ± 1.2	3.1 ± 1.1

## Sheet: Table 3
Table 3. Proportion of TMIG-IC decline by dental prosthesis use (n = 22,632)
Outcome variables		All participants (n = 22,632)		No dental prostheses use (n = 2,566)		Dental prostheses use (n = 20,066)
		n	%	n	%	n	%
Total
	Not declined	15059	66.5	1647.1	64.2	13411.9	66.8
	Declined	7573	33.5	918.95	35.8	6654.05	33.2
IADL
	Not declined	21098	93.2	2390.7	93.2	18707.3	93.2
	Declined	1534	6.8	175.35	6.8	1358.65	6.8
Intellectual activity
	Not declined	18925	83.6	2089.85	81.4	16835.2	83.9
	Declined	3707	16.4	476.2	18.6	3230.8	16.1
Social role
	Not declined	16732	73.9	1871.5	72.9	14860.5	74.1
	Declined	5900	26.1	694.55	27.1	5205.45	25.9
IADL, instrumental activities of daily living.

## Sheet: Table 4
Table 4. Association between prosthesis use and decline of functional capacity (n = 22,632)
		Crude model		Model 1		Model 2
		RR (95% CI)	P	RR (95% CI)	P	RR (95% CI)	P
Total
	No dental prostheses use	1 (Ref.)		1 (Ref.)		1 (Ref.)
	Dental prostheses Use	0.93 (0.88, 0.98)	0.007	0.91 (0.86, 0.97)	0.002	0.91 (0.86, 0.97)	0.002
IADL
	No dental prostheses use	1 (Ref.)		1 (Ref.)		1 (Ref.)
	Dental prostheses Use	0.99 (0.85, 1.15)	0.906	0.91 (0.78, 1.06)	0.222	0.88 (0.75, 1.03)	0.104
Intellectual activity
	No dental prostheses use	1 (Ref.)		1 (Ref.)		1 (Ref.)
	Dental prostheses Use	0.87 (0.80, 0.95)	<0.001	0.89 (0.81, 0.97)	0.008	0.87 (0.80, 0.96)	0.003
Social role
	No dental prostheses use	1 (Ref.)		1 (Ref.)		1 (Ref.)
	Dental prostheses Use	0.96 (0.90, 1.03)	0.222	0.94 (0.88, 1.01)	0.071	0.95 (0.88, 1.02)	0.136
CI, Confidence interval; IADL, instrumental activities of daily living; RR, Relative risk. Model 1 was adjusted for sex and age. Model 2 was adjusted for sex, age, number of teeth, educational level, equivalent income (JPY), marital status, smoking status, history of alcohol consumption, and comorbidities (diabetes mellitus, hypertension, and stroke). Prostheses include removable dentures, fixed …

## Sheet: Supplementary Table 1
Supplemental Table 1. Baseline characteristics of participants before multiple imputations (n = 22,632)
Variables		All participants (n = 22,632)		No dental prostheses use (n = 2,543)		Dental prostheses use (n = 19,914)		Missing value (n = 175)
		n	%	n	%	n	%	n	%
Number of teeth, teeth
	Edentulous	3334	14.7	179	7	3140	15.8	15	8.6
	1–9	7286	32.2	467	18.4	6798	34.1	21	12
	10–19	11375	50.3	1790	70.4	9492	47.7	93	53.1
	Missing value	637	2.8	107	4.2	484	2.4	46	26.3
Sex
	Male	11644	51.4	1549	60.9	10034	50.4	61	34.9
	Female	10988	48.6	994	39.1	9880	49.6	114	65.1
Age, years
	65–69	6173	27.3	1032	40.6	5103	25.6	38	21.7
	70–74	6692	29.6	776	30.5	5868	29.5	48	27.4
	75–79	5730	25.3	484	19	5192	26.1	54	30.9
	80–84	2961	13.1	186	7.3	2749	13.8	26	14.9
	≥85	1076	4.8	65	2.6	1002	5	9	5.1
Marital Status
	Without a spouse	5838	25.8	680	26.7	5107	25.6	51	29.1
	With a spouse	16623	73.4	1841	72.4	14660	73.6	122	69.7
	Missing value	171	0.8	22	0.9	147	0.7	2	1.1
Years of education, years
	<9	7040	31.1	780	30.7	6173	31	87	49.7
	10–12	9697	42.8	1058	41.6	8584	43.1	55	31.4
	≥13	5649	25	681	26.8	4940	24.8	28	16
	Missing value	246	1.1	24	0.9	217	1.1	5	2.9
Equivalent income, million, JPY
	<1.00	2198	9.7	293	11.5	1874	9.4	31	17.7
	1.00–1.99	6887	30.4	830	32.6	6012	30.2	45	25.7
	2.00–2.99	4459	19.7	488	19.2	3949	19.8	22	12.6
	3.00–3.99	2720	12	280	11	2431	12.2	9	5.1
	≥4.00	1939	8.6	198	7.8	1731	8.7	10	5.7
	Missing value	4429	19.6	454	17.9	3917	19.7	58	33.1
Smoking status
	Current smoker	3121	13.8	504	19.8	2599	13.1	18	10.3
	Former smoker	7427	32.8	784	30.8	6614	33.2	29	16.6
	Never smoker	11913	52.6	1241	48.8	10547	53	125	71.4
	Missing value	171	0.8	14	0.6	154	0.8	3	1.7
Alcohol consumption
	Current drinker	9131	40.3	1133	44.6	7952	39.9	46	26.3
	Former drinker	2422	10.7	294	11.6	2117	10.6	11	6.3
	Never drinker	10738	47.4	1083	42.6	9543	47.9	112	64
	Missing value	341	1.5	33	1.3	302	1.5	6	3.4
Diabetes mellitus
	No	18798	83.1	2089	82.1	16567	83.2	142	81.1
	Yes	3153	13.9	379	14.9	2753	13.8	21	12
	Missing value	681	3	75	2.9	594	3	12	6.9
Hypertension
	No	11935	52.7	1374	54	10473	52.6	88	50.3
	Yes	10016	44.3	1094	43	8847	44.4	75	42.9
	Missing value	681	3	75	2.9	594	3	12	6.9
Stroke
	No	21361	94.4	2381	93.6	18820	94.5	160	91.4
	Yes	590	2.6	87	3.4	500	2.5	3	1.7
	Missing value	681	3	75	2.9	594	3	12	6.9

## Sheet: Supplemental Table 2
Supplemental Table 2. Association between prosthesis use and functional capacity decline in complete case analysis (n = 16,760)
		Crude Model		Model 1		Model 2
		RR (95% CI)	P	RR (95% CI)	P	RR (95% CI)	P
Total
	No dental prostheses use	1 (Ref.)		1 (Ref.)		1 (Ref.)
	Dental prostheses use	0.93 (0.87, 0.99)	0.027	0.92 (0.86, 0.98)	0.013	0.93 (0.87, 0.99)	0.02
IADL
	No dental prostheses use	1 (Ref.)		1 (Ref.)		1 (Ref.)
	Dental prostheses use	0.95 (0.80, 1.14)	0.589	0.88 (0.74, 1.05)	0.165	0.86 (0.72, 1.03)	0.109
Intellectual activity
	No dental prostheses use	1 (Ref.)		1 (Ref.)		1 (Ref.)
	Dental prostheses use	0.88 (0.80, 0.98)	0.015	0.91 (0.82, 1.01)	0.061	0.90 (0.81, 0.99)	0.038
Social role
	No dental prostheses use	1 (Ref.)		1 (Ref.)		1 (Ref.)
	Dental prostheses use	0.94 (0.87, 1.02)	0.143	0.93 (0.86, 1.01)	0.065	0.94 (0.87, 1.02)	0.125
CI, Confidence interval; IADL, instrumental activities of daily living; RR, Relative risk. Model 1 was adjusted for sex and age. Model 2 was adjusted for sex, age, number of teeth, educational level, equivalent income (JPY), marital status, smoking status, history of alcohol consumption, and comorbidities (diabetes mellitus, hypertension, and stroke). Prostheses included removable dentures, fixed…

## Sheet: Supplemental Table 3
Supplemental Table 3. Association between prosthesis use and decline of functional capacity with teeth categories among all participants (n = 22,632)
		10–19 teeth (n = 11,721)		0–9 teeth (n = 10,911)
		RR (95% CI)	P	RR (95% CI)	P
Total
	No dental prostheses use	1 (Ref.)		1 (Ref.)
	Dental prostheses use	0.92 (0.86, 0.99)	0.024	0.91 (0.82, 1.01)	0.071
IADL
	No dental prostheses use	1 (Ref.)		1 (Ref.)
	Dental prostheses use	0.94 (0.77, 1.15)	0.548	0.78 (0.61, 1.00)	0.047
Intellectual activity
	No dental prostheses use	1 (Ref.)		1 (Ref.)
	Dental prostheses use	0.86 (0.77, 0.96)	0.009	0.87 (0.75, 1.01)	0.071
Social role
	No dental prostheses use	1 (Ref.)		1 (Ref.)
	Dental prostheses use	0.95 (0.87, 1.04)	0.257	0.95 (0.84, 1.09)	0.47
CI, Confidence interval; IADL, instrumental activities of daily living; RR, Relative risk. Model was adjusted for sex, age, number of teeth, educational level, equivalent income (JPY), marital status, smoking status, history of alcohol consumption, and comorbidities (diabetes mellitus, hypertension, and stroke). Prostheses included removable dentures, fixed prostheses, and implants.

## Sheet: Supplemental Table 4
Supplemental Table 4. Association between prosthetic use and TMIG-IC between 2016-19 after multiple imputations (n = 22,632)
		Model 1		Model 2
		RR (95% CI)	P	RR (95% CI)	P
Total
	No use	1 (Ref.)		1 (Ref.)
	Removable dentures only	0.91 (0.86, 0.97)	<.001	0.90 (0.85, 0.96)	<.001
	Fixed prostheses only	0.92 (0.84, 1.00)	0.063	0.94 (0.86, 1.03)	0.162
	Implants only	0.94 (0.80, 1.10)	0.45	0.99 (0.84, 1.16)	0.895
	More than 2 types	0.93 (0.85, 1.01)	0.09	0.95 (0.87, 1.04)	0.274
IADL
	No use	1 (Ref.)		1 (Ref.)
	Removable dentures only	0.92 (0.79, 1.07)	0.279	0.87 (0.74, 1.02)	0.076
	Fixed prostheses only	0.93 (0.73, 1.19)	0.565	0.99 (0.77, 1.27)	0.919
	Implants only	0.70 (0.42, 1.18)	0.183	0.78 (0.47, 1.31)	0.353
	More than 2 types	0.84 (0.66, 1.07)	0.152	0.90 (0.70, 1.15)	0.393
Intellectual activity
	No use	1 (Ref.)		1 (Ref.)
	Removable dentures only	0.90 (0.82, 0.99)	0.023	0.87 (0.79, 0.95)	0.003
	Fixed prostheses only	0.87 (0.76, 1.01)	0.063	0.93 (0.81, 1.07)	0.3
	Implants only	0.79 (0.61, 1.03)	0.084	0.88 (0.67, 1.15)	0.337
	More than 2 types	0.80 (0.69, 0.92)	0.002	0.85 (0.74, 0.99)	0.031
Social role
	No use	1 (Ref.)		1 (Ref.)
	Removable dentures only	0.94 (0.87, 1.00)	0.062	0.94 (0.88, 1.01)	0.102
	Fixed prostheses only	0.92 (0.82, 1.02)	0.126	0.93 (0.83, 1.04)	0.188
	Implants only	1.01 (0.84, 1.21)	0.95	1.06 (0.88, 1.28)	0.527
	More than 2 types	0.97 (0.88, 1.08)	0.596	1.00 (0.90, 1.11)	0.937
CI, Confidence interval; IADL, instrumental activities of daily living; RR, Relative risk. Model 1 was adjusted for sex and age. Model 2 was adjusted for sex, age, number of teeth, educational level, equivalent income (JPY), marital status, smoking status, history of alcohol consumption, and comorbidities (diabetes mellitus, hypertension, and stroke). Prostheses included removable dentures, fixed…

## Sheet: Supplemental Table 5
Supplemental Table 5. Association between prosthesis use and decline of functional capacity with adjustment for baseline scores (n = 22,632)
		Crude Model		Model 1		Model 2
		RR (95% CI)	P	RR (95% CI)	P	RR (95% CI)	P
Total
	No dental prostheses use	1 (Ref.)		1 (Ref.)		1 (Ref.)
	Dental prostheses Use	0.91 (0.86, 0.97)	0.001	0.90 (0.85, 0.95)	<0.001	0.90 (0.85, 0.95)	<0.001
IADL
	No dental prostheses use	1 (Ref.)		1 (Ref.)		1 (Ref.)
	Dental prostheses Use	1.02 (0.88, 1.19)	0.775	0.94 (0.80, 1.09)	0.388	0.90 (0.77, 1.05)	0.178
Intellectual activity
	No dental prostheses use	1 (Ref.)		1 (Ref.)		1 (Ref.)
	Dental prostheses Use	0.86 (0.78, 0.93)	<0.001	0.88 (0.80, 0.96)	0.003	0.86 (0.78, 0.94)	0.001
Social role
	No dental prostheses use	1 (Ref.)		1 (Ref.)		1 (Ref.)
	Dental prostheses Use	0.93 (0.87, 1.00)	0.039	0.91 (0.85, 0.98)	0.008	0.92 (0.86, 0.99)	0.019
CI, Confidence interval; IADL, instrumental activities of daily living; RR, Relative risk. Model 1 was adjusted for each TMIG-IC score. Model 2 was adjusted for sex, age, and each TMIG-IC score. Model 3 was adjusted for sex, age, number of teeth, educational level, equivalent income (JPY), marital status, smoking status, history of alcohol consumption, comorbidities (diabetes mellitus, hypertensi…
